# Supplementary material for: Spatially resolved transcriptomics reveals the architecture of the tumor-microenvironment interface
Source: Nat Commun. 2021 Nov 1;12:6278. doi: 10.1038/s41467-021-26614-z (PMC8560802; doi:10.1038/s41467-021-26614-z)
Supplement: Supplementary file 6 — Supplementary Data [file 41467_2021_26614_MOESM6_ESM.xlsx]

## Sheet: tableS1_new_pvals_2
gene	log2FC in interface (relative to all other array spots)	p-value in interface (relative to all other array spots)	p-value in interface (relative to tumor and muscle)	p-value in interface (relative to tumor)	p-value in interface (relative to muscle)	log2FC in tumor (relative to all other array spots)	p-value in tumor (relative to all other array spots)	log2FC in muscle (relative to all other array spots)	p-value in muscle (relative to all other array spots)
actb2	0.209877	4.47844e-08	1.79469e-11	0.00174204	1.49066e-20	-0.0294833	4.5759e-11	-0.261058	2.62887e-22
adh5	0.141611	0.000182322	0.154915	1	6.64884e-09	0.138733	2.5117e-28	-0.0605443	7.11729e-06
alx4a	0.19229	2.59752e-16	3.15715e-09	1	3.31453e-51	0.153417	1.61971e-61	-0.116169	4.08196e-30
ap1s2	0.150252	1.91496e-05	0.0303614	1	4.32871e-17	0.136635	1.72078e-42	-0.0879091	5.64216e-17
apoa1b	-2.76136	1.04217e-13	3.06846e-05	0.0195557	7.96632e-08	-2.6288	4.76574e-61	-0.572296	0.00571351
apoa2	-2.22438	5.97975e-17	8.90907e-08	0.00444547	1.43131e-12	-2.15008	2.28034e-84	-0.409429	1
apoc1	-2.96479	3.76369e-20	0.000432912	0.856848	1.89712e-07	-2.9026	4.28944e-129	-0.77285	1.37039e-19
arf2a	0.148476	0.000837254	0.000224956	1	7.18845e-11	0.0106027	0.000143523	-0.141989	9.19417e-14
arhgdig	0.202362	3.62343e-09	4.13436e-09	0.150856	9.11787e-21	0.0525523	7.45097e-09	-0.128799	1.37497e-17
arpc1b	0.304326	4.37645e-11	4.97632e-10	1	1.79324e-31	0.164487	1.44121e-36	-0.235023	7.84113e-41
arpp21	0.131879	0.00957741	1	0.0678432	1	-0.0718369	1	0.121809	0.192819
atf3	0.173232	0.000313086	0.0578625	1	3.00096e-18	0.153464	1.55551e-37	-0.138788	9.88241e-21
atp6v0cb	0.108435	0.00112328	0.222683	1	5.45283e-05	0.0179785	6.26643e-08	-0.0387903	1
b2m	0.565642	5.06234e-24	4.93339e-21	0.081373	6.42655e-51	0.558739	2.25057e-55	-0.561823	6.11026e-27
b2ml	0.432261	5.0238e-16	4.34434e-12	2.57122e-10	3.08213e-12	0.0509354	0.00663066	0.0344965	1
bckdk	0.199181	0.000106749	0.794273	1	1.48988e-05	0.124256	1.53876e-28	0.0207069	1
bnip3lb	0.239275	9.92898e-10	0.0207258	0.851213	0.00123018	0.115378	1.88223e-18	0.135792	1
c1qa	0.269493	3.41536e-15	3.08991e-10	0.0457046	3.94423e-23	0.0937023	2.87854e-21	-0.070179	2.28812e-08
c1qb	0.266991	1.22322e-21	4.56746e-15	3.09358e-05	3.26403e-28	0.0816794	5.09827e-16	-0.0525499	2.47799e-06
c1qc	0.297742	1.31936e-13	1.09592e-10	0.000369298	3.69801e-18	0.0387801	5.00282e-09	-0.0484234	5.1378e-05
C7 (1 of many)	0.204767	3.52985e-09	2.25904e-08	0.00987619	1.2672e-14	0.0521452	0.206003	-0.0722779	5.30973e-05
CABZ01065103.1	0.156902	5.33918e-08	4.16643e-05	1	1.47078e-14	0.0837023	1.08774e-14	-0.0592817	1.45529e-06
CABZ01085923.1	0.153134	4.66467e-05	0.213168	1	1.72611e-10	0.127618	1.93353e-33	-0.0477007	5.49399e-06
calcoco1a	0.179171	7.97461e-09	0.0177274	1	1.40208e-09	0.129107	2.94054e-36	-0.00298552	1
calm2a	0.213127	1.62284e-05	0.0379864	1	1.94534e-18	0.20866	1.00371e-66	-0.15978	5.00377e-26
ccr9a	0.155885	8.09733e-07	2.97215e-07	0.804145	2.83444e-17	0.0340439	0.000259937	-0.104206	5.65451e-14
cct6a	0.389633	4.06366e-15	1.2063e-05	1	1.04121e-17	0.375842	2.83498e-91	-0.0946111	0.0679397
CD53	0.151367	0.000416721	0.0321359	1	3.02257e-20	0.131836	3.54201e-38	-0.124385	3.17148e-25
cd74a	0.37629	1.37579e-12	5.05354e-20	2.15425e-24	9.97094e-14	-0.433395	2.1949e-21	-0.174179	1
cd74b	0.276302	1.73611e-09	3.37447e-18	3.47597e-19	8.15989e-15	-0.427275	2.18309e-12	-0.266908	1.3062e-07
cd99l2	0.13461	0.00116221	0.437036	1	1.49058e-09	0.0981853	1.67801e-24	-0.0485847	6.43356e-07
cdv3	0.138931	0.0188323	1	1	3.47088e-06	0.112607	4.33749e-24	-0.0442547	0.000126661
CELA1 (1 of many)	-1.47634	4.0808e-17	2.99838e-09	0.000210868	3.24922e-14	-1.36457	1.8359e-67	-0.289659	1
chchd6a	0.147278	0.000703371	0.560078	1	1.5191e-11	0.122526	1.4731e-35	-0.062138	1.45898e-10
ciapin1	0.113743	0.0101693	1	1	3.56822e-08	0.0919816	6.24947e-21	-0.045282	2.85872e-06
clpp	0.140848	1.97659e-05	0.000168688	0.219486	2.76714e-07	0.00650802	1	-0.0147583	1
col6a3	0.133243	0.00134445	0.441526	1	0.00161416	0.0383776	4.45741e-06	0.000572353	1
coro1a	0.255919	3.29995e-12	5.75921e-09	1	4.19452e-36	0.177681	9.14815e-52	-0.185754	1.59755e-37
crkl	0.113183	0.017716	1	1	4.21185e-10	0.108614	2.42482e-28	-0.0642024	1.51701e-10
csde1	0.321042	3.70096e-10	3.20019e-05	0.0230057	1.17241e-07	0.12057	1.814e-14	0.0409963	1
ctrb1	-1.26118	2.8761e-16	3.14522e-08	0.000730839	1.22968e-12	-1.14617	8.91428e-64	-0.240445	1
ctsa	0.183402	1.86142e-05	0.000918286	1	7.41817e-24	0.134442	1.15969e-37	-0.134547	3.16561e-30
ctsc	0.240953	1.62545e-06	1.84557e-05	1	8.05927e-18	0.109421	6.28834e-21	-0.144005	5.55323e-21
ctsd	0.289074	9.76673e-06	0.0248766	1	4.14858e-09	0.256794	2.5042e-35	-0.145634	0.00563174
ctsh	0.147942	0.00588587	0.172779	1	3.26772e-11	0.111447	3.12815e-26	-0.106501	6.71576e-16
ctss2.2	0.208736	5.79366e-05	1.3322e-07	1	1.18377e-22	0.0289598	2.48143e-08	-0.249684	4.00449e-41
cutc	0.135038	0.000960644	1	1	3.27268e-06	0.132879	5.82638e-35	-0.0274749	0.389229
cxcr4b	0.270034	6.86273e-15	1.0005e-13	3.70901e-07	1.64483e-19	0.0087289	0.395207	-0.0650965	0.000118657
dbi	0.334649	1.38244e-10	9.02867e-09	3.06607e-05	1.5313e-11	0.0494472	0.0664672	-0.0232112	1
dcaf7	0.132948	0.00605304	0.768837	1	1.45958e-08	0.107825	1.10938e-24	-0.0622958	2.64884e-08
ddx6	0.147082	0.00270109	0.127045	1	0.000162232	0.0143693	5.38566e-06	-0.00508743	1
derl1	0.10379	0.00648314	0.125287	1	8.41869e-08	0.0613274	2.2483e-08	-0.04986	6.81456e-05
DST	0.129649	0.0118834	1	1	0.00995756	0.127917	6.38327e-33	0.0373288	1
eef1a1l1	0.670657	1.33644e-47	3.92243e-36	9.89977e-10	4.65999e-71	0.574988	1.06747e-170	-0.371006	1.98683e-43
eef1b2	0.470712	7.61579e-23	8.64115e-10	8.51296e-05	2.44723e-14	0.304167	3.12699e-52	0.110911	0.0160448
eef1g	0.281992	5.68766e-08	0.232413	0.00420085	1	0.0663225	1.56801e-05	0.23637	3.4539e-22
ehbp1l1b	0.18206	1.02528e-06	0.0745112	1	2.33085e-13	0.167764	2.12604e-52	-0.0557275	1.75039e-08
ehd2b	0.178617	0.0107691	1	1	2.68602e-05	0.132279	1.67772e-32	-0.0486052	0.0216356
eif3ea	0.179732	0.00349473	1	1	0.0153121	0.10117	3.75239e-14	0.0243104	1
eif3g	0.21862	0.000287402	0.349305	1	1.27582e-08	0.199714	1.07444e-42	-0.0887349	4.02789e-08
eif3jb	0.120047	0.000442456	0.625105	0.427831	1	0.000125574	1	0.0696519	1
eif4ebp2	0.234425	8.46727e-12	2.14714e-10	0.0348084	2.06522e-22	0.0850366	1.38272e-16	-0.141187	2.80264e-18
elovl1b	0.1128	0.00173139	8.27006e-05	1	5.17497e-22	0.0477189	5.66616e-21	-0.263076	8.9805e-45
emp2	0.130314	0.00432096	1	1	1.49941e-07	0.109965	1.96066e-24	-0.0580138	4.22851e-05
enah	0.414237	4.71446e-35	3.86224e-27	1.22916e-41	1.43214e-12	-0.131881	1.44804e-06	0.145006	6.01357e-10
enc1	0.14223	7.29367e-05	1	1	1.35997e-08	0.131552	2.29557e-40	-0.0239994	0.00334363
fam210aa	0.15533	0.000153121	0.685128	1	1.31803e-08	0.126151	8.8795e-34	-0.0286505	0.000393471
fbxo7	0.194123	1.27641e-10	5.00418e-05	1	7.83982e-27	0.177401	1.58126e-60	-0.101903	1.00065e-20
fcer1gl	0.158988	0.000295397	0.0427626	1	1.57747e-09	0.0929389	4.22871e-20	-0.0692098	3.57373e-07
fga	-2.21931	5.68403e-20	1.41336e-10	1.13625e-05	1.47061e-15	-2.114	1.16934e-86	-0.816499	0.341189
fkbp1b	0.132685	0.0047262	1	1	1.92257e-10	0.121045	1.8973e-31	-0.0689837	5.45894e-11
fkbp3	0.249114	7.99586e-07	1	1	0.000228642	0.220913	8.94604e-47	0.0592586	1
fosab	0.129804	0.0165679	0.151699	1	4.08051e-09	0.100259	8.11099e-11	-0.0945563	1.08299e-08
fundc2	0.164783	8.74636e-05	0.965278	1	0.00761983	0.0592187	1.62243e-12	0.0554251	1
glrx	0.310368	4.40864e-13	5.0058e-09	0.239959	1.36007e-20	0.155299	3.7041e-28	-0.101937	2.61132e-11
gnb2l1	0.477825	1.39789e-22	7.98339e-10	0.000730267	7.07794e-16	0.34609	1.77908e-66	0.0688684	1
got2b	0.146796	0.0125885	1	1	0.611321	0.00201036	0.000484602	0.103863	1
gps1	0.112435	0.00806226	0.964213	1	1.26868e-05	0.0597956	9.35558e-12	-0.0184469	0.138746
grap2b	0.134512	1.82673e-07	1.59064e-05	1	2.59389e-16	0.0660983	2.20444e-11	-0.0662315	3.29314e-09
grn1	0.697938	3.10262e-17	2.60416e-14	7.09366e-06	7.57932e-24	0.191037	3.0386e-23	-0.215227	9.51816e-14
grn2	0.387697	1.43013e-05	1.54774e-06	1	1.20608e-26	0.309451	4.55383e-42	-0.618178	6.6592e-70
h3f3b.1.1	0.198898	0.000317965	0.00844946	1	5.10437e-11	0.127818	2.29059e-23	-0.129211	1.46534e-14
hectd1	0.250551	6.39936e-10	0.000326999	0.0601675	5.19063e-06	0.067588	6.96588e-12	0.0891976	1
herc2	0.153052	3.65225e-06	0.0201531	1	0.000232656	0.0336621	2.80509e-05	0.0371283	1
hnrnpa0l.1	0.244848	1.96156e-07	0.00383343	1	8.49639e-10	0.197651	4.06879e-33	-0.0634576	0.0754261
hspb9	0.887886	9.08609e-59	3.26848e-33	9.66295e-103	0.000158755	-0.516964	1.31534e-52	0.742058	1.41227e-198
ide	0.203459	3.69078e-07	0.0152073	1	8.69078e-13	0.134776	1.1639e-40	-0.0465394	1.78603e-06
ifi30	0.165329	0.000879093	0.0100366	1	4.17861e-18	0.148342	1.24245e-35	-0.169896	5.29014e-31
ighv1-4	0.504758	1.80548e-31	1.3421e-19	0.123956	1.73013e-67	0.417309	3.10787e-100	-0.33054	2.26006e-43
ipo7	0.176823	0.00315391	0.440108	1	1.71866e-05	0.0746506	8.27578e-16	-0.0277568	0.0698219
jun	0.18355	1.74298e-05	0.00079042	1	2.86576e-08	0.0585412	4.78441e-06	-0.0464308	0.0363046
kpnb3	0.195751	1.87571e-05	1	1	0.000814043	0.137626	1.9473e-30	0.0754514	1
krt8	0.378831	4.02372e-12	2.13898e-10	1	9.95716e-32	0.351676	1.63425e-80	-0.539046	1.13686e-41
laptm4a	0.202234	2.1084e-05	0.00856227	1	1.39358e-12	0.169336	9.95829e-36	-0.131668	7.76333e-14
lgals2a	0.356828	8.58365e-13	6.6575e-06	1	4.10783e-14	0.212529	1.02143e-42	-0.0512576	0.63281
lgals3bpb	0.435848	4.27979e-43	2.02462e-31	5.63113e-08	2.9755e-85	0.220653	1.68769e-63	-0.197832	4.20234e-42
lman2	0.13285	0.00335828	0.547064	1	7.0931e-12	0.12609	2.0779e-34	-0.0897611	1.65068e-14
lonrf1l	0.139457	0.00311484	1	1	0.000863206	0.0566456	4.10732e-12	0.0238186	1
lrpap1	0.194771	1.19372e-10	3.44815e-05	1	5.90986e-38	0.180363	5.78564e-73	-0.128675	9.07357e-32
lsm12b	0.148555	0.0006115	1	0.445516	1	-0.0227988	1	0.147449	0.00167007
ly75	0.116054	0.00211917	0.0465813	0.00963938	1	-0.0539106	1	0.0675598	1
lygl1	0.214132	0.000423746	2.24919e-05	0.678734	6.51959e-11	0.000184291	1	-0.112544	3.40103e-13
MALSU1	0.136965	0.00928693	1	1	0.053913	0.0315223	5.8293e-05	0.0463762	1
marco	0.148938	0.00026297	0.000560301	1	2.85471e-16	0.0603655	1.18222e-15	-0.135382	1.33969e-20
mavs	0.262237	1.21834e-05	0.000694532	1	3.20815e-27	0.144903	7.1724e-45	-0.158014	3.86644e-36
mbd3b	0.138348	0.0062876	1	1	1.16654e-10	0.138088	1.94043e-49	-0.0543092	6.64299e-10
mdm2	0.163938	2.01979e-06	0.00355945	1	2.94481e-18	0.129274	1.0918e-36	-0.0877126	7.60522e-16
med31	0.171952	4.38508e-08	0.0015632	1	5.33611e-15	0.122389	1.07283e-34	-0.0510884	1.22825e-07
mef2cb	0.152215	7.01097e-05	0.609087	1	0.0743487	0.029898	1.44459e-05	0.06892	1
mfap4	0.291476	5.12226e-20	3.13747e-19	5.45114e-07	2.20353e-36	0.0409506	3.27963e-07	-0.104501	6.76036e-18
mkrn1	0.188746	4.60977e-09	0.00150707	0.00187368	0.0146697	0.00526261	1	0.0983972	0.632328
mpeg1.1	0.210181	1.14657e-15	3.14501e-15	0.00016881	1.26099e-31	0.047776	4.94739e-06	-0.0941563	3.03664e-16
mrpl34	0.140424	0.0124146	1	1	0.000720502	0.085432	4.05601e-21	0.0188108	1
mrps15	0.0977006	0.0454204	1	1	9.37467e-05	0.0783429	2.886e-17	-0.0187328	0.0763162
mrps33	0.145853	5.56303e-05	0.0159143	1	4.17836e-10	0.0747763	2.73195e-16	-0.0399414	2.41878e-05
msna	0.213528	3.00615e-06	0.148449	1	0.00442854	0.0827829	2.90206e-15	0.0907933	1
naa50	0.222446	5.92192e-08	0.0145212	1	2.43122e-15	0.208197	7.64845e-64	-0.0725123	5.80848e-11
nap1l4a	0.147897	4.36852e-05	0.196998	1	3.87585e-08	0.11404	3.44136e-26	-0.0260162	0.0323172
ncor1	0.113508	0.027602	1	1	0.0121172	0.0753839	8.91497e-15	0.0216465	1
ndufaf1	0.139622	0.000283816	0.446028	1	6.82453e-06	0.073355	1.53149e-16	-0.00327978	1
nfe2l2a	0.183627	0.000735326	4.85456e-05	1	1.83064e-20	0.0698316	1.02203e-19	-0.281311	6.60752e-42
nsa2	0.280701	2.28944e-09	2.18806e-05	1.12589e-07	0.0156536	-0.0621677	1	0.158255	0.00158894
oaz1b	0.265968	4.7257e-09	8.47421e-06	0.386174	1.62769e-11	0.0929982	1.72096e-16	-0.0524966	0.0141775
optn	0.124282	4.8005e-05	0.00014493	1	1.19489e-13	0.0445903	3.51841e-06	-0.0746178	3.52302e-10
ostc	0.180302	2.87155e-05	0.0869381	1	3.6442e-15	0.161271	4.51724e-49	-0.0914253	1.25128e-15
pabpc1a	0.315645	7.22471e-10	2.55308e-10	1.2913e-20	0.0522461	-0.309121	2.65122e-16	0.170044	2.7417e-11
pafah1b1b	0.122803	0.034624	0.98286	1	0.000598867	0.032124	6.70115e-06	-0.0207518	1
parp16	0.127489	0.00091222	0.0673264	1	1.66393e-16	0.113077	1.21657e-30	-0.0985297	5.64226e-19
pdap1b	0.12726	0.00203772	0.360587	1	0.0144814	0.0222705	0.0585118	0.0218865	1
pex19	0.12413	9.12891e-05	0.561488	1	2.39232e-06	0.0912368	5.75659e-22	-0.00741025	1
pfn1	0.418853	1.29697e-18	1.05344e-18	0.000320063	3.38357e-38	0.200892	2.50674e-47	-0.431853	6.9738e-39
phlda3	0.223591	4.73385e-15	2.86063e-09	1	2.23017e-46	0.164252	1.87046e-55	-0.13607	6.18682e-31
pisd	0.11147	0.00315469	0.00711242	1	8.62819e-11	0.0447374	8.46826e-07	-0.0714739	2.7824e-10
pla2g15	0.149301	0.00129834	0.343759	1	1.03633e-09	0.140341	6.53824e-32	-0.077323	2.12934e-10
plpp3	0.170368	0.000661228	0.0645744	4.31045e-05	1	-0.0858553	1	0.117045	0.000228458
plscr3b	0.205087	2.13951e-07	2.41205e-05	1	3.26959e-30	0.193071	3.88372e-56	-0.210127	5.68028e-44
ppm1bb	0.112575	0.0313657	1	1	1.68219e-05	0.0841269	1.0727e-17	-0.0332208	0.0149549
ppp1cb	0.157034	0.0149199	1	1	1.04278e-06	0.113408	1.59513e-21	-0.0646994	1.12283e-06
ppp2r1b	0.182601	1.47594e-05	0.00845391	1	4.21319e-16	0.152534	2.36529e-39	-0.10964	5.2531e-18
psma1	0.277349	1.38454e-12	3.2912e-05	1	4.20338e-17	0.267318	3.88084e-65	-0.0646757	3.07789e-06
psma2	0.351646	2.5142e-11	3.74837e-05	1	8.31256e-31	0.328869	2.52167e-109	-0.204371	1.89272e-37
psma6a	0.282758	5.1243e-12	0.000124591	1	1.74833e-19	0.271284	3.6223e-75	-0.0903271	1.57659e-10
psmb5	0.300096	2.82034e-18	1.60573e-08	1	3.63961e-25	0.262316	2.86304e-74	-0.0827981	2.28769e-09
psmb7	0.324663	7.66913e-16	5.61622e-06	0.0642993	1.92199e-10	0.147988	4.3031e-36	0.0979741	1
psmd1	0.31656	1.29668e-14	1.68758e-05	1	1.00027e-19	0.291455	5.12297e-83	-0.0532286	3.9314e-07
psmd11b	0.199923	8.38007e-10	9.58427e-05	0.621121	4.46827e-09	0.0647616	7.48227e-13	0.0195572	1
psmd12	0.415507	2.21903e-20	9.31937e-09	1	2.12875e-31	0.3531	4.17062e-117	-0.125624	6.36563e-17
psmd8	0.306669	4.33047e-15	3.25292e-08	1	1.86507e-23	0.217689	1.1511e-53	-0.0945365	6.81919e-12
psme2	0.363651	3.31566e-17	3.55872e-14	3.52792e-05	8.76312e-26	0.101669	2.27489e-17	-0.119941	6.29731e-13
psmg3	0.133759	0.000196145	0.0592079	1	5.43297e-09	0.0738412	2.72675e-15	-0.0399516	0.000461831
ptges3a	0.216074	2.9803e-07	2.89075e-05	1	5.28188e-22	0.174504	1.41837e-43	-0.182005	7.19843e-32
ptmaa	0.291032	6.47122e-13	1.49039e-13	1.07053e-08	4.18779e-17	-0.0488519	1	-0.099174	2.49874e-05
RAB21	0.137688	0.00445603	0.421116	1	1.05499e-08	0.094158	1.00403e-20	-0.0593375	1.12815e-07
rab2a	0.215841	6.46594e-07	0.00573779	1	2.23533e-11	0.175747	2.2104e-37	-0.0566876	1.35822e-06
rab8b	0.170269	0.00250153	1	1	6.39803e-15	0.156442	1.04934e-50	-0.110555	6.63955e-19
rca2.1	0.193288	1.65944e-05	4.06857e-07	1	1.25302e-19	0.0526502	1.61596e-09	-0.199625	3.5924e-32
rgs13	0.241532	3.26337e-12	4.34497e-08	1	1.24626e-32	0.203188	3.63175e-48	-0.168637	1.19625e-28
rnf7	0.144615	0.0203751	1	1	0.00117285	0.0996878	3.86668e-23	0.00993906	1
rpl10	0.633902	2.38821e-35	7.40948e-19	6.57564e-05	1.7979e-36	0.541866	6.36701e-139	-0.0777268	1
rpl10a	0.299416	3.50325e-11	4.13828e-07	1	1.94305e-20	0.258305	3.50066e-46	-0.157766	4.29426e-11
rpl11	0.721354	2.61194e-38	2.56597e-21	4.23743e-05	1.56106e-42	0.648767	3.40211e-165	-0.120512	1
rpl12	0.502395	4.97911e-23	1.17954e-13	1.01187e-07	9.48234e-19	0.26262	1.42883e-32	-0.00453996	1
rpl13	0.483731	8.74059e-24	2.65427e-12	4.71356e-07	1.07609e-16	0.289332	7.86622e-57	0.0662925	1
rpl13a	0.530412	6.51318e-28	1.12698e-17	1.53853e-09	3.97568e-25	0.300486	1.78742e-45	-0.0195435	1
rpl17	0.435745	6.10162e-21	5.53084e-11	7.72125e-05	5.18443e-17	0.289401	2.13819e-53	0.0330127	1
rpl22	0.370962	1.19715e-14	4.84302e-07	2.83082e-05	8.42537e-08	0.16338	5.27682e-17	0.0934715	0.00415641
rpl23	0.376839	2.23052e-19	4.10922e-10	0.00740324	2.36786e-18	0.284697	2.15169e-54	-0.0262223	1
rpl23a	0.538046	1.58174e-27	3.64915e-21	0.00017141	1.31498e-43	0.422001	1.21752e-98	-0.278397	8.58167e-25
rpl24	0.454448	2.68315e-18	5.43526e-06	1	6.46117e-13	0.445843	1.85506e-62	0.00524188	0.108142
rpl27	0.383868	2.29198e-15	1.41812e-10	4.57476e-14	3.48143e-06	-0.0301982	1	0.148821	1.00886e-11
rpl28	0.538239	1.93779e-27	5.85534e-15	1.34972e-11	1.50387e-16	0.261555	3.51705e-37	0.151455	1.32716e-07
rpl3	0.310163	4.17646e-11	4.5983e-08	0.492921	7.57032e-17	0.209153	5.71848e-28	-0.137669	3.12802e-05
rpl32	0.574125	1.88006e-31	1.55795e-18	1.09926e-17	4.93564e-17	0.178635	4.63187e-24	0.162644	4.41572e-14
rpl34	0.518414	1.24423e-26	4.21195e-21	1.26219e-16	3.46481e-23	0.143833	1.2724e-14	0.00505065	1
rpl35a	0.56981	2.39046e-34	3.77229e-19	0.000975642	4.98347e-40	0.514994	1.65864e-130	-0.0907195	1
rpl37.1	0.562918	6.42524e-37	2.13438e-25	2.56267e-14	1.7062e-35	0.344053	1.8976e-66	-0.0034174	1
rpl38	0.457635	4.5699e-24	1.92667e-14	2.47391e-17	4.90837e-10	0.119341	2.65262e-08	0.204063	9.6272e-18
rpl4	0.478457	2.92336e-28	8.75876e-20	4.00677e-10	4.57897e-29	0.282331	1.72498e-53	-0.049498	1
RPL41	0.758345	7.79243e-51	4.5302e-31	9.87938e-13	1.30332e-51	0.615869	3.0042e-165	0.0137749	1
rplp0	0.428951	3.16848e-18	6.88036e-09	1.51612e-08	6.13483e-08	0.136555	7.55914e-17	0.15374	1.89506e-13
rplp2l	0.578524	7.34312e-33	2.99787e-23	0.000106357	8.85347e-49	0.469177	7.75068e-125	-0.297037	1.08114e-28
rps11	0.56304	4.84937e-34	1.2848e-24	9.48351e-32	1.12902e-15	0.00874018	1	0.220812	1.25928e-25
rps14	0.542215	1.44044e-28	9.44408e-19	0.00942523	1.56053e-41	0.478956	5.75403e-115	-0.204728	4.13496e-11
rps15	0.394032	1.0511e-15	4.77288e-06	1	9.05468e-15	0.33333	4.12131e-66	0.00201517	1
rps17	0.516613	2.02932e-30	1.61622e-21	5.09643e-05	2.31825e-43	0.388523	1.82853e-107	-0.237068	9.50169e-26
RPS17	0.371326	5.06528e-12	0.575352	1	0.000220374	0.36615	5.41494e-67	0.148753	1.83588e-07
rps2	0.235039	8.89312e-07	0.242824	0.102371	1	0.0994921	7.36689e-07	0.134828	4.81805e-10
rps21	0.750036	3.9385e-50	4.04944e-32	4.14003e-11	1.83295e-57	0.643414	2.35044e-179	-0.133786	0.482442
rps23	0.521026	8.3692e-30	1.07831e-17	2.91053e-11	1.01155e-22	0.284543	1.80818e-53	0.0530428	1
rps25	0.637956	1.05234e-37	3.83815e-27	9.18508e-10	1.50019e-47	0.441613	2.53907e-104	-0.185313	1.46562e-09
rps26	0.497912	7.43431e-26	3.78509e-15	0.000420518	1.33385e-28	0.383473	5.43176e-76	-0.0926726	1
rps27a	0.363008	6.66391e-22	6.31108e-13	0.166372	9.58482e-29	0.319366	3.83305e-89	-0.102272	7.36582e-05
rps4x	0.402585	1.51259e-19	5.17498e-10	2.70392e-05	4.17941e-14	0.243934	1.01594e-45	0.0404242	1
rps5	0.270369	4.54198e-07	0.00359862	0.0447242	0.00120909	0.092579	6.91692e-05	0.061528	1
rps6	0.509	7.06218e-23	3.26206e-08	1	3.87221e-18	0.473258	1.0183e-110	0.0548415	1
rpsa	0.402102	2.97226e-15	2.5969e-06	1	1.86907e-13	0.305753	9.04153e-57	0.019822	1
sap30l	0.169328	1.49598e-05	0.0509443	1	2.62206e-06	0.0847767	1.21342e-16	0.0099174	1
scaf1	0.14513	2.29303e-06	0.000277519	1	5.45203e-18	0.101343	1.8859e-23	-0.0894224	4.36278e-16
sec61g	0.390008	3.58434e-16	7.35849e-10	1.78473e-06	3.46503e-12	0.147775	9.4034e-18	0.0446603	1
serinc1	0.267135	2.69426e-07	0.0330511	1	5.4309e-08	0.221226	2.60039e-42	-0.0560343	1
serpina10a	0.138781	0.00182516	1	1	8.44517e-08	0.102873	3.89608e-26	-0.0371681	0.000142958
serpina1l	-1.63596	1.40548e-17	2.18761e-08	0.00186558	1.84861e-13	-1.60095	1.11625e-87	-0.389489	1
sgta	0.167199	7.69743e-06	0.0412796	1	2.16008e-10	0.132127	1.74247e-32	-0.0443858	2.18629e-05
sh3bgrl	0.169078	1.91103e-05	0.00221305	1	5.89778e-23	0.166535	1.91816e-49	-0.168516	1.2424e-33
shrprbck1r	0.131458	0.00895142	1	1	1	0.0371278	3.88499e-07	0.0889802	1
si:ch211-195b13.1	0.32308	1.05727e-08	3.87165e-07	1	9.64772e-22	0.140084	2.25029e-24	-0.192769	3.34576e-22
si:ch211-1a19.3	0.370246	5.09112e-21	1.54649e-13	0.439574	2.42705e-37	0.282179	2.2086e-72	-0.236537	9.27641e-27
si:ch211-212k18.7	0.161825	0.00943762	5.04399e-06	1	5.6062e-16	0.00876338	0.540691	-0.249307	2.01705e-36
si:ch211-214p16.1	0.13181	0.00124107	0.00655545	1	2.63967e-07	0.0180993	0.00962383	-0.0374048	0.00264888
si:ch211-237b12.4	0.369057	5.97721e-11	1.60715e-07	1	8.74571e-28	0.288381	2.88655e-57	-0.253464	3.634e-34
si:ch211-243a20.3	0.191944	2.35713e-08	0.000840561	1	1.85736e-25	0.172085	9.89479e-57	-0.113575	5.32751e-22
si:dkey-119g10.4	0.183356	2.63894e-05	0.0114316	1	6.98021e-20	0.16301	3.36278e-38	-0.127339	2.53377e-20
si:dkey-13i19.8	0.176846	9.63384e-05	0.0020054	1	4.95615e-18	0.1403	1.75923e-33	-0.159322	2.51642e-27
si:dkey-153m14.1	-1.60093	3.27892e-67	3.78929e-66	2.1339e-106	1.75908e-29	0.544226	6.82895e-162	-1.21091	7.61233e-187
si:dkey-188i13.11	0.282186	2.94725e-12	0.00160222	1	7.78309e-07	0.15945	1.55285e-37	0.125055	1
si:dkey-42i9.6	0.135559	0.00218176	0.0377183	1	8.72236e-11	0.0847231	1.0884e-18	-0.0929105	3.84455e-13
si:dkey-5n18.1	0.183202	2.27073e-11	2.12649e-07	0.00450034	3.22616e-11	0.0309994	0.000828491	0.000900429	1
si:dkey-88p24.11	0.118586	0.00168851	1	1	0.00226383	0.0459881	8.71525e-11	0.0374662	1
si:zfos-80g12.1	0.135481	0.000216733	1	1	0.00125002	0.128405	4.357e-35	0.0356194	1
slc3a2a	0.1296	0.00827972	0.012847	1	8.6209e-21	0.129393	1.59458e-29	-0.1753	1.15263e-36
smox	0.20361	0.000111071	0.299485	1	0.000502064	0.102584	1.28106e-15	0.00974067	1
sncga	0.113954	1.71242e-06	1.39286e-06	1.77038e-22	1	-0.231597	1.56514e-18	0.0824633	3.3722e-09
snx7	0.111912	0.0166213	0.242118	1	4.09502e-19	0.10528	1.67359e-30	-0.105558	9.44336e-25
sps2	0.154535	0.02395	0.0617012	1	8.88307e-13	0.0934187	1.86878e-20	-0.130875	9.88415e-23
sqstm1	0.193449	0.00484216	0.0145396	1	9.86284e-13	0.0950235	5.55202e-24	-0.17975	2.77461e-24
strap	0.178529	1.91063e-09	1.51602e-05	1	5.67079e-18	0.109159	2.63533e-26	-0.0672568	6.37039e-10
syngr2a	0.164744	3.25938e-05	0.00708217	1	7.5479e-15	0.131163	5.21109e-31	-0.115392	1.28166e-15
szrd1	0.163028	1.49448e-05	0.0727769	1	7.62597e-10	0.123247	1.89032e-30	-0.0432727	0.00016959
tbc1d10aa	0.275242	2.72075e-10	0.000141139	1	3.48081e-31	0.2748	5.30431e-99	-0.173486	1.13236e-35
tfa	-2.61177	8.0244e-18	3.14849e-08	0.00100877	1.01476e-12	-2.49354	1.95527e-83	-0.601269	1
tgfbi	0.1611	3.50093e-07	0.000130379	1	3.00128e-11	0.0842252	1.6556e-10	-0.0604837	0.0023004
tmem126a	0.125812	0.00315055	1	1	1.93018e-08	0.120605	2.83134e-32	-0.0480645	2.0889e-06
tmem14ca	0.166516	0.00754088	1	1	1	0.0428372	4.87273e-12	0.101388	1
tmem176	0.153897	0.00688617	1	1	1.17828e-06	0.0872762	2.27224e-17	-0.0512094	0.00388999
tomm20b	0.182279	0.000402963	1	1	0.000487232	0.118666	1.77013e-25	0.0408193	1
TPP2	0.247439	1.92467e-13	1.55147e-08	0.736997	3.40694e-22	0.10954	6.58567e-27	-0.070618	6.32322e-10
tpt1	0.367971	6.1811e-16	5.6182e-07	1.38978e-14	0.970946	-0.00049513	1	0.322562	4.98576e-46
try	-1.93447	8.44089e-17	1.25094e-08	0.00067396	1.90793e-13	-1.84537	9.83331e-71	-0.39055	1
ttyh3a	0.124819	0.00360012	1	1	4.78624e-12	0.120841	6.62899e-37	-0.0770255	6.0609e-12
tuba1a	0.221186	4.4599e-13	1.80558e-08	1	2.0652e-44	0.184281	3.08957e-86	-0.359042	7.7072e-51
tuba1c	0.0205969	0.0197449	0.107219	1	1.99309e-17	-0.0475531	7.04748e-26	-0.243247	1.58281e-24
txnl1	0.126761	0.00034268	0.180601	1	5.78432e-05	0.0550377	2.48766e-08	-0.00126172	1
ubap2b	0.253239	1.29555e-10	0.0134258	1	5.15646e-05	0.133236	2.03486e-29	0.129319	1
ube2a	0.114243	0.00437157	0.258019	0.63102	0.501266	-0.0166421	1	0.0524101	1
ube2d2	0.127282	0.00149483	0.00644655	1	4.33095e-16	0.10977	8.31875e-25	-0.145703	5.15446e-26
ube2g2	0.11544	0.0171975	1	1	2.46509e-06	0.0923657	2.0678e-24	-0.0281917	0.000728921
ube3a	0.137463	0.00598393	1	1	1.98327e-08	0.11752	1.55631e-31	-0.0512143	2.7805e-07
ubl7b	0.143577	0.000104522	0.575957	1	1.26584e-10	0.139685	9.50989e-41	-0.0463726	2.36038e-07
ufm1	0.223862	1.03163e-08	2.09677e-05	1	7.19858e-27	0.218807	1.43664e-56	-0.173909	1.06604e-32
vps11	0.181144	2.35993e-10	8.36071e-05	1	1.20823e-33	0.164453	2.05447e-63	-0.107429	3.6148e-25
vps13d	0.160604	0.0107251	0.184451	1	6.29512e-18	0.114962	1.32111e-31	-0.119091	8.93867e-25
wbp2nl	0.147007	2.68625e-06	0.0787466	1	3.98104e-10	0.116981	1.43254e-31	-0.0339598	0.00716356
WDR83OS	0.151331	0.000955626	1	1	1.05122e-05	0.109461	1.46217e-26	-0.0011513	0.820845
wu:fi09b08.6	-1.08089	1.44267e-39	4.83128e-34	2.48728e-62	4.41997e-11	0.38431	4.8502e-63	-0.781683	1.47118e-113
xirp1	0.294063	7.35335e-11	2.22095e-05	1.667e-33	1	-0.211283	1.2137e-27	0.286584	1.06878e-66
xirp2a	0.414506	1.70932e-28	1.46528e-17	6.40116e-42	0.00240732	-0.225241	1.66607e-13	0.332771	2.42828e-48
yap1	0.15669	5.11064e-05	0.00246539	1	8.82973e-19	0.1321	6.0432e-34	-0.145891	9.41134e-25
zfand3	0.26844	7.63831e-13	1.15269e-06	1	4.80483e-23	0.218914	5.70412e-60	-0.10531	1.21039e-15
zgc:103700	0.327888	2.34608e-16	2.58697e-18	1.41348e-09	1.5253e-26	-0.0306217	1	-0.131843	3.11166e-13
zgc:123107	0.123089	0.000851596	0.0155817	1	1.08764e-23	0.106006	6.9774e-31	-0.111304	5.0802e-27
zgc:158463	-1.38995	2.67706e-68	6.80044e-60	6.94081e-113	1.45814e-18	0.501073	7.16715e-182	-1.21041	0
zgc:174863	0.253837	2.64769e-08	0.00223171	1	1.14411e-14	0.228508	6.94369e-59	-0.0935929	7.04693e-11
zgc:175214	0.178413	7.9864e-07	0.113655	1	7.59958e-14	0.176087	8.65283e-60	-0.0562553	3.35292e-09
znf330	0.110247	0.0116478	0.620001	1	5.30597e-12	0.1077	7.2299e-28	-0.0873841	7.09067e-15
